# Supplementary material for: Peptide Hydrogel for Sustained Release of Recombinant Human Bone Morphogenetic Protein-2 In Vitro
Source: J Funct Biomater. 2024 Dec 6;15(12):369. doi: 10.3390/jfb15120369 (PMC11677606; doi:10.3390/jfb15120369)
Supplement: Supplementary file 1 [file jfb-15-00369-s001.zip]

Archive with 1 entries (1 files):
- jfb-3273282-supplementary.pdf
